# Supplementary material for: Facile emulsion mediated synthesis of phase-pure diopside nanoparticles
Source: Sci Rep. 2018 Feb 15;8:3099. doi: 10.1038/s41598-018-21485-9 (PMC5814413; doi:10.1038/s41598-018-21485-9)
Supplement: Supplementary file 1 — Supplementary Dataset 1 [file 41598_2018_21485_MOESM1_ESM.xlsx]

## Sheet: nanodiopside_after_peroxide_XRD
;RAW4.00
[RawHeader]
Date=08/22/2017
EstimatedTotalTime=7872
FurtherDQLReading=0
HardwareIndicator=65519
MeasuredTotalTime=78.6583
MeasurementFlag=1
NumberOfMeasuredRanges=1
NumberOfRanges=1
Time=09:27:38
[VarInfo]
Type=USER
Flags=0
Value=Operator
[VarInfo]
Type=SAMPLEID
Flags=0
Value=Commander	Sample	ID
[VarInfo]
Type=COMMENT
Flags=0
Value=
[VarInfo]
Type=UTF
Flags=0
Value=
[VarInfo]
Type=CREATOR
Flags=0
Value=V5Converter
[VarInfo]
Type=CREATOR_VERSION
Flags=0
Value=4.4.16.0
[HardwareConfiguration]
AbsorptionFactor=9999
ActivateAbsorber=0
Alpha1=1.5406
Alpha2=1.54439
AlphaAverage=1.54184
AlphaRatio=0.5
Analyzer=0
Anode=Cu
AntiScatteringSlit=9999
BeamOpticsFlags=0
Beta=1.39222
BetaRelativeIntensity=0
DeactivateAbsorber=0
DetectorSlit=9999
DivergenceSlit=9999
GoniometerControl=0
GoniometerDiameter=282
GoniometerModel=256
GoniometerStage=0
Monochromator=0
NearSampleSlit=9999
PrimarySollerSlit=9999
SampleChanger=0
SecondSollerSlit=9999
SynchronousAxis=0
ThinFilmAttachment=9999
WaveUnit=A
[RangeHeader]
ActuallyUsedLambda=1.54184
AdditionalDetectorMask=257
DataRecordLength=4
DelayTime=0
DisplayPlaneNumber=0
EstimatedScanTime=7872
ExtraParametersMask=0
GeneratorCurrent=10
GeneratorVoltage=30
Increment=0.0305021
Increment3=0
NumberOfCompletedData=2460
NumberOfCounts=1
NumberOfDetectors=0
NumberOfDrives=2
NumberOfEncoderDrives=0
NumberOfMeasuredData=2460
NumberOfVaryingParameters=0
RangeStartTime=0
RotationSpeed=1
ScanMode=1
ScanType=Locked	Coupled
SimulatedMeasConditions=0
SlitChangerIn=0
SmootingWidth=0
Start=5.00234
Steps=2460
SynchronousRotation=0
Time=492
[VarInfo]
Type=PSD_DISCRIM
Flags=0
Value=0.11;0.25
[VarInfo]
Type=OPTICS_V5
Flags=0
Value=H4sIAAAAAAAEAO1d6XLiOhZ+FQ+/7q2pxNgsIV0OtwiQbqohUIEkt2tqinKMCL7thbJNlvk/7zPPMPNiI8kLsrzEBkOg0Y9Ox1qPz2adoy+S9MebrnEvwLJV07gqCeflEgcMxZypxvNVaeXMz4R66Y+m9NU0VFMHDrDapr40DWA4HdmROdjbsL+82epVaeE4yy88//r6ev5aOTetZ14slwX+z0F/rCyALp+phu3IhgJKQa/Zx71K3INqq08auJV1cFVa0xFUdICtWOrSwS/wY2mrmmlwZLuvlrla9uBc8N2ugQXfbPj0F1Cckewsrkp8B7yoCuDJHmSr6LxubVuTbdsbIuAJfw1kfQkL26bhyKoBLGJc3iPOH6GlOCtZ86kQz8Typdio8…
[PSD]
ActualTwoTheta=9999
FirstUsedChannel=0
FixedPSD=0
PSDOpening=5.00234
PSDType=5
[Drive]
DriveFlags=1
DriveName=2Theta
DriveNumber=2
DriveOffset=0
OffsetIndex=0
OscillationAmplitude=0
OscillationSpeed=0
StartPosition=5.00234
[Drive]
DriveFlags=1
DriveName=Theta
DriveNumber=1
DriveOffset=0
OffsetIndex=0
OscillationAmplitude=0
OscillationSpeed=0
StartPosition=2.50117
[Data]
	Angle	PSD
	5.00234	3668
	5.03284	3680
	5.06335	3479
	5.09385	3623
	5.12435	3744
	5.15485	3650
	5.18535	3623
	5.21586	3695
	5.24636	3636
	5.27686	3642
	5.30736	3731
	5.33786	3717
	5.36837	3612
	5.39887	3703
	5.42937	3518
	5.45987	3625
	5.49037	3696
	5.52088	3668
	5.55138	3743
	5.58188	3785
	5.61238	3504
	5.64289	3656
	5.67339	3697
	5.70389	3749
	5.73439	3706
	5.76489	3646
	5.7954	3637
	5.8259	3643
	5.8564	3658
	5.8869	3561
	5.9174	3633
	5.94791	3624
	5.97841	3570
	6.00891	3685
	6.03941	3682
	6.06991	3541
	6.10042	3544
	6.13092	3636
	6.16142	3588
	6.19192	3602
	6.22242	3540
	6.25293	3607
	6.28343	3648
	6.31393	3497
	6.34443	3553
	6.37493	3453
	6.40544	3502
	6.43594	3509
	6.46644	3575
	6.49694	3415
	6.52745	3452
	6.55795	3506
	6.58845	3604
	6.61895	3364
	6.64945	3448
	6.67996	3344
	6.71046	3285
	6.74096	3462
	6.77146	3358
	6.80196	3373
	6.83247	3317
	6.86297	3314
	6.89347	3391
	6.92397	3397
	6.95447	3295
	6.98498	3323
	7.01548	3266
	7.04598	3156
	7.07648	3326
	7.10698	3319
	7.13749	3395
	7.16799	3308
	7.19849	3230
	7.22899	3236
	7.25949	3129
	7.29	3239
	7.3205	3133
	7.351	3207
	7.3815	3296
	7.41201	3167
	7.44251	3176
	7.47301	3138
	7.50351	3110
	7.53401	3196
	7.56452	3104
	7.59502	3007
	7.62552	3075
	7.65602	3167
	7.68652	3077
	7.71703	3027
	7.74753	2995
	7.77803	2973
	7.80853	3072
	7.83903	3072
	7.86954	3098
	7.90004	3052
	7.93054	3116
	7.96104	3136
	7.99154	3196
	8.02205	3054
	8.05255	3005
	8.08305	3156
	8.11355	2990
	8.14406	3029
	8.17456	3079
	8.20506	3086
	8.23556	3023
	8.26606	3144
	8.29657	3237
	8.32707	3160
	8.35757	3095
	8.38807	3266
	8.41857	3205
	8.44908	3082
	8.47958	3118
	8.51008	3085
	8.54058	3178
	8.57108	3361
	8.60159	3231
	8.63209	3200
	8.66259	3271
	8.69309	3360
	8.72359	3292
	8.7541	3321
	8.7846	3287
	8.8151	3428
	8.8456	3426
	8.8761	3383
	8.90661	3262
	8.93711	3572
	8.96761	3541
	8.99811	3397
	9.02862	3332
	9.05912	3355
	9.08962	3487
	9.12012	3348
	9.15062	3448
	9.18113	3500
	9.21163	3431
	9.24213	3538
	9.27263	3505
	9.30313	3476
	9.33364	3395
	9.36414	3453
	9.39464	3412
	9.42514	3382
	9.45564	3348
	9.48615	3382
	9.51665	3508
	9.54715	3326
	9.57765	3372
	9.60815	3420
	9.63866	3352
	9.66916	3373
	9.69966	3280
	9.73016	3293
	9.76067	3340
	9.79117	3333
	9.82167	3408
	9.85217	3266
	9.88267	3276
	9.91318	3364
	9.94368	3268
	9.97418	3361
	10.0047	3428
	10.0352	3210
	10.0657	3220
	10.0962	3246
	10.1267	3359
	10.1572	3371
	10.1877	3260
	10.2182	3346
	10.2487	3188
	10.2792	3297
	10.3097	3233
	10.3402	3243
	10.3707	3208
	10.4012	3238
	10.4317	3227
	10.4622	3310
	10.4927	3283
	10.5232	3195
	10.5537	3389
	10.5842	3247
	10.6147	3196
	10.6452	3199
	10.6757	3168
	10.7062	3291
	10.7367	3079
	10.7672	3346
	10.7977	3162
	10.8282	3227
	10.8587	3069
	10.8892	3140
	10.9197	3128
	10.9502	3089
	10.9807	3213
	11.0113	3162
	11.0418	3164
	11.0723	3204
	11.1028	3154
	11.1333	3226
	11.1638	3174
	11.1943	3131
	11.2248	3189
	11.2553	3177
	11.2858	3193
	11.3163	3179
	11.3468	3190
	11.3773	3074
	11.4078	3180
	11.4383	3134
	11.4688	3069
	11.4993	3296
	11.5298	3205
	11.5603	3143
	11.5908	3189
	11.6213	3126
	11.6518	3213
	11.6823	3055
	11.7128	3236
	11.7433	3103
	11.7738	3062
	11.8043	2974
	11.8348	3240
	11.8653	3054
	11.8958	3173
	11.9263	3089
	11.9568	3190
	11.9873	3108
	12.0178	3028
	12.0483	3123
	12.0788	3074
	12.1093	3209
	12.1398	3187
	12.1703	3049
	12.2008	3004
	12.2313	3062
	12.2618	3017
	12.2923	3058
	12.3228	3099
	12.3533	3117
	12.3838	3100
	12.4143	3146
	12.4448	2964
	12.4753	3153
	12.5059	3081
	12.5364	2944
	12.5669	2922
	12.5974	3142
	12.6279	3014
	12.6584	3023
	12.6889	3012
	12.7194	3025
	12.7499	2978
	12.7804	3048
	12.8109	2872
	12.8414	3025
	12.8719	3120
	12.9024	2875
	12.9329	3067
	12.9634	2986
	12.9939	3101
	13.0244	2985
	13.0549	3024
	13.0854	2933
	13.1159	3084
	13.1464	2975
	13.1769	3118
	13.2074	3022
	13.2379	3056
	13.2684	2924
	13.2989	2922
	13.3294	2995
	13.3599	2975
	13.3904	3003
	13.4209	3025
	13.4514	3033
	13.4819	3002
	13.5124	3008
	13.5429	2985
	13.5734	3016
	13.6039	2877
	13.6344	2919
	13.6649	3019
	13.6954	2917
	13.7259	2991
	13.7564	3004
	13.7869	3055
	13.8174	3064
	13.8479	3122
	13.8784	3044
	13.9089	3140
	13.9394	3028
	13.97	3075
	14.0005	3167
	14.031	3091
	14.0615	2849
	14.092	3060
	14.1225	2928
	14.153	2989
	14.1835	2955
	14.214	2928
	14.2445	2967
	14.275	2869
	14.3055	2914
	14.336	2992
	14.3665	2890
	14.397	3060
	14.4275	2917
	14.458	2995
	14.4885	2951
	14.519	2857
	14.5495	2853
	14.58	2990
	14.6105	3003
	14.641	2937
	14.6715	3031
	14.702	2872
	14.7325	2916
	14.763	2958
	14.7935	2957
	14.824	2885
	14.8545	3040
	14.885	2928
	14.9155	2784
	14.946	2817
	14.9765	2853
	15.007	2879
	15.0375	2857
	15.068	2855
	15.0985	2950
	15.129	2811
	15.1595	2743
	15.19	2922
	15.2205	2877
	15.251	2843
	15.2815	2876
	15.312	3017
	15.3425	2939
	15.373	3034
	15.4035	2948
	15.4341	2772
	15.4646	2853
	15.4951	2969
	15.5256	2973
	15.5561	2911
	15.5866	2863
	15.6171	2931
	15.6476	2933
	15.6781	2961
	15.7086	2802
	15.7391	2829
	15.7696	2815
	15.8001	2885
	15.8306	2906
	15.8611	2947
	15.8916	2897
	15.9221	2826
	15.9526	2818
	15.9831	2795
	16.0136	2977
	16.0441	2840
	16.0746	2883
	16.1051	2875
	16.1356	2907
	16.1661	2936
	16.1966	2881
	16.2271	2821
	16.2576	2908
	16.2881	2922
	16.3186	2837
	16.3491	3023
	16.3796	2860
	16.4101	2964
	16.4406	2941
	16.4711	2902
	16.5016	2869
	16.5321	3044
	16.5626	2906
	16.5931	2946
	16.6236	2994
	16.6541	2976
	16.6846	2914
	16.7151	2901
	16.7456	3035
	16.7761	2867
	16.8066	3001
	16.8371	2997
	16.8676	2992
	16.8982	2938
	16.9287	2993
	16.9592	2901
	16.9897	2955
	17.0202	2868
	17.0507	2977
	17.0812	2968
	17.1117	3011
	17.1422	2995
	17.1727	2996
	17.2032	2992
	17.2337	2859
	17.2642	2945
	17.2947	2966
	17.3252	2926
	17.3557	2979
	17.3862	3060
	17.4167	2985
	17.4472	2994
	17.4777	3038
	17.5082	3166
	17.5387	3074
	17.5692	3009
	17.5997	3046
	17.6302	3127
	17.6607	2984
	17.6912	3024
	17.7217	3043
	17.7522	3083
	17.7827	3042
	17.8132	3131
	17.8437	3085
	17.8742	3094
	17.9047	3149
	17.9352	3196
	17.9657	3195
	17.9962	3186
	18.0267	3128
	18.0572	3223
	18.0877	3176
	18.1182	3124
	18.1487	3177
	18.1792	3166
	18.2097	3193
	18.2402	3075
	18.2707	3213
	18.3012	3143
	18.3317	3186
	18.3622	3259
	18.3928	3081
	18.4233	3173
	18.4538	3191
	18.4843	3199
	18.5148	3104
	18.5453	3223
	18.5758	3224
	18.6063	3292
	18.6368	3181
	18.6673	3234
	18.6978	3217
	18.7283	3159
	18.7588	3235
	18.7893	3212
	18.8198	3234
	18.8503	3255
	18.8808	3277
	18.9113	3172
	18.9418	3259
	18.9723	3327
	19.0028	3267
	19.0333	3324
	19.0638	3394
	19.0943	3372
	19.1248	3383
	19.1553	3519
	19.1858	3428
	19.2163	3435
	19.2468	3403
	19.2773	3479
	19.3078	3525
	19.3383	3279
	19.3688	3594
	19.3993	3418
	19.4298	3483
	19.4603	3545
	19.4908	3452
	19.5213	3468
	19.5518	3405
	19.5823	3473
	19.6128	3546
	19.6433	3662
	19.6738	3580
	19.7043	3723
	19.7348	3679
	19.7653	3837
	19.7958	3804
	19.8263	4012
	19.8569	4226
	19.8874	4315
	19.9179	4654
	19.9484	4885
	19.9789	5248
	20.0094	5456
	20.0399	5483
	20.0704	5594
	20.1009	5393
	20.1314	5408
	20.1619	5046
	20.1924	4765
	20.2229	4544
	20.2534	4347
	20.2839	4254
	20.3144	4138
	20.3449	4170
	20.3754	3895
	20.4059	4200
	20.4364	3942
	20.4669	3959
	20.4974	3906
	20.5279	3954
	20.5584	3899
	20.5889	4033
	20.6194	4021
	20.6499	3918
	20.6804	4081
	20.7109	4004
	20.7414	3990
	20.7719	3856
	20.8024	3828
	20.8329	3876
	20.8634	3938
	20.8939	3951
	20.9244	3935
	20.9549	3969
	20.9854	3953
	21.0159	3839
	21.0464	3825
	21.0769	3754
	21.1074	3774
	21.1379	3914
	21.1684	3842
	21.1989	3878
	21.2294	3640
	21.2599	3844
	21.2904	3801
	21.321	3783
	21.3515	3853
	21.382	3821
	21.4125	3727
	21.443	3823
	21.4735	3800
	21.504	3730
	21.5345	3879
	21.565	3809
	21.5955	3896
	21.626	3783
	21.6565	3765
	21.687	3710
	21.7175	3758
	21.748	3924
	21.7785	3658
	21.809	3755
	21.8395	3793
	21.87	3647
	21.9005	3766
	21.931	3790
	21.9615	3820
	21.992	3629
	22.0225	3746
	22.053	3617
	22.0835	3835
	22.114	3706
	22.1445	3692
	22.175	3746
	22.2055	3708
	22.236	3573
	22.2665	3668
	22.297	3637
	22.3275	3731
	22.358	3518
	22.3885	3593
	22.419	3633
	22.4495	3613
	22.48	3616
	22.5105	3737
	22.541	3653
	22.5715	3621
	22.602	3651
	22.6325	3552
	22.663	3524
	22.6935	3618
	22.724	3600
	22.7545	3613
	22.7851	3667
	22.8156	3658
	22.8461	3658
	22.8766	3609
	22.9071	3598
	22.9376	3496
	22.9681	3598
	22.9986	3491
	23.0291	3506
	23.0596	3554
	23.0901	3514
	23.1206	3491
	23.1511	3401
	23.1816	3391
	23.2121	3503
	23.2426	3557
	23.2731	3468
	23.3036	3476
	23.3341	3450
	23.3646	3435
	23.3951	3418
	23.4256	3428
	23.4561	3422
	23.4866	3454
	23.5171	3396
	23.5476	3411
	23.5781	3343
	23.6086	3388
	23.6391	3394
	23.6696	3316
	23.7001	3404
	23.7306	3258
	23.7611	3242
	23.7916	3474
	23.8221	3325
	23.8526	3287
	23.8831	3419
	23.9136	3378
	23.9441	3241
	23.9746	3253
	24.0051	3334
	24.0356	3290
	24.0661	3314
	24.0966	3414
	24.1271	3286
	24.1576	3408
	24.1881	3427
	24.2186	3377
	24.2492	3323
	24.2797	3301
	24.3102	3398
	24.3407	3412
	24.3712	3381
	24.4017	3435
	24.4322	3327
	24.4627	3462
	24.4932	3267
	24.5237	3326
	24.5542	3316
	24.5847	3294
	24.6152	3301
	24.6457	3293
	24.6762	3095
	24.7067	3138
	24.7372	3205
	24.7677	3130
	24.7982	3161
	24.8287	3203
	24.8592	3005
	24.8897	3140
	24.9202	3089
	24.9507	3045
	24.9812	3105
	25.0117	3031
	25.0422	2986
	25.0727	3049
	25.1032	2990
	25.1337	3032
	25.1642	3071
	25.1947	3134
	25.2252	3022
	25.2557	2999
	25.2862	3059
	25.3167	3017
	25.3472	3079
	25.3777	3045
	25.4082	2893
	25.4387	3002
	25.4692	3001
	25.4997	3000
	25.5302	3054
	25.5607	2884
	25.5912	2909
	25.6217	2942
	25.6522	3067
	25.6827	2952
	25.7132	2937
	25.7438	2941
	25.7743	3014
	25.8048	2952
	25.8353	2926
	25.8658	2920
	25.8963	2963
	25.9268	2971
	25.9573	2954
	25.9878	2975
	26.0183	2969
	26.0488	2984
	26.0793	2931
	26.1098	3103
	26.1403	3039
	26.1708	2935
	26.2013	2983
	26.2318	3036
	26.2623	3157
	26.2928	3155
	26.3233	3149
	26.3538	3273
	26.3843	3245
	26.4148	3371
	26.4453	3483
	26.4758	3544
	26.5063	3740
	26.5368	3816
	26.5673	4117
	26.5978	4390
	26.6283	4883
	26.6588	5382
	26.6893	5761
	26.7198	6376
	26.7503	6960
	26.7808	7294
	26.8113	7557
	26.8418	7959
	26.8723	7893
	26.9028	7915
	26.9333	7677
	26.9638	7627
	26.9943	7476
	27.0248	7047
	27.0553	7046
	27.0858	6559
	27.1163	6084
	27.1468	6072
	27.1773	5713
	27.2079	5429
	27.2384	5333
	27.2689	5069
	27.2994	5007
	27.3299	4955
	27.3604	4704
	27.3909	4965
	27.4214	4920
	27.4519	5012
	27.4824	5155
	27.5129	5338
	27.5434	5725
	27.5739	6229
	27.6044	6519
	27.6349	7204
	27.6654	7856
	27.6959	8420
	27.7264	8940
	27.7569	9322
	27.7874	9624
	27.8179	9870
	27.8484	9939
	27.8789	10354
	27.9094	10206
	27.9399	10345
	27.9704	10195
	28.0009	9892
	28.0314	9450
	28.0619	8783
	28.0924	8072
	28.1229	7220
	28.1534	6270
	28.1839	5828
	28.2144	5106
	28.2449	4762
	28.2754	4579
	28.3059	4194
	28.3364	4186
	28.3669	4011
	28.3974	3822
	28.4279	3876
	28.4584	3708
	28.4889	3702
	28.5194	3711
	28.5499	3705
	28.5804	3692
	28.6109	3755
	28.6414	3692
	28.672	3712
	28.7025	3679
	28.733	3721
	28.7635	3969
	28.794	3965
	28.8245	3980
	28.855	3864
	28.8855	3944
	28.916	4004
	28.9465	4108
	28.977	4008
	29.0075	4338
	29.038	4203
	29.0685	4299
	29.099	4407
	29.1295	4549
	29.16	4574
	29.1905	4676
	29.221	4907
	29.2515	5041
	29.282	5133
	29.3125	5500
	29.343	5599
	29.3735	5815
	29.404	6175
	29.4345	6571
	29.465	6969
	29.4955	7234
	29.526	8160
	29.5565	8522
	29.587	9446
	29.6175	10188
	29.648	11304
	29.6785	12732
	29.709	14154
	29.7395	16214
	29.77	18364
	29.8005	20928
	29.831	23132
	29.8615	25196
	29.892	26348
	29.9225	26263
	29.953	25469
	29.9835	23459
	30.014	21196
	30.0445	19044
	30.075	16981
	30.1055	14914
	30.1361	13376
	30.1666	12225
	30.1971	11376
	30.2276	10760
	30.2581	10398
	30.2886	10318
	30.3191	10163
	30.3496	10212
	30.3801	10365
	30.4106	10730
	30.4411	10995
	30.4716	11022
	30.5021	11480
	30.5326	11501
	30.5631	11598
	30.5936	11823
	30.6241	12091
	30.6546	12379
	30.6851	12964
	30.7156	13698
	30.7461	14294
	30.7766	15001
	30.8071	15948
	30.8376	16160
	30.8681	16998
	30.8986	17508
	30.9291	17110
	30.9596	16406
	30.9901	15383
	31.0206	14026
	31.0511	12606
	31.0816	11076
	31.1121	9910
	31.1426	8838
	31.1731	7720
	31.2036	6915
	31.2341	6339
	31.2646	5944
	31.2951	5631
	31.3256	5143
	31.3561	4928
	31.3866	4806
	31.4171	4633
	31.4476	4347
	31.4781	4254
	31.5086	4034
	31.5391	3960
	31.5696	3834
	31.6001	3726
	31.6307	3706
	31.6612	3590
	31.6917	3480
	31.7222	3496
	31.7527	3478
	31.7832	3334
	31.8137	3329
	31.8442	3240
	31.8747	3312
	31.9052	3165
	31.9357	3140
	31.9662	3085
	31.9967	3095
	32.0272	3115
	32.0577	2968
	32.0882	2861
	32.1187	2815
	32.1492	2837
	32.1797	2792
	32.2102	2828
	32.2407	2682
	32.2712	2713
	32.3017	2712
	32.3322	2607
	32.3627	2646
	32.3932	2657
	32.4237	2654
	32.4542	2583
	32.4847	2566
	32.5152	2596
	32.5457	2598
	32.5762	2462
	32.6067	2575
	32.6372	2544
	32.6677	2513
	32.6982	2597
	32.7287	2554
	32.7592	2507
	32.7897	2411
	32.8202	2414
	32.8507	2385
	32.8812	2376
	32.9117	2452
	32.9422	2443
	32.9727	2405
	33.0032	2419
	33.0337	2391
	33.0642	2387
	33.0948	2361
	33.1253	2392
	33.1558	2286
	33.1863	2325
	33.2168	2390
	33.2473	2274
	33.2778	2339
	33.3083	2353
	33.3388	2298
	33.3693	2165
	33.3998	2333
	33.4303	2291
	33.4608	2245
	33.4913	2247
	33.5218	2340
	33.5523	2333
	33.5828	2349
	33.6133	2292
	33.6438	2278
	33.6743	2287
	33.7048	2280
	33.7353	2357
	33.7658	2290
	33.7963	2352
	33.8268	2336
	33.8573	2372
	33.8878	2397
	33.9183	2467
	33.9488	2386
	33.9793	2296
	34.0098	2413
	34.0403	2390
	34.0708	2377
	34.1013	2426
	34.1318	2505
	34.1623	2482
	34.1928	2411
	34.2233	2591
	34.2538	2567
	34.2843	2608
	34.3148	2535
	34.3453	2583
	34.3758	2645
	34.4063	2633
	34.4368	2744
	34.4673	2715
	34.4978	2804
	34.5283	2863
	34.5589	2843
	34.5894	3164
	34.6199	3220
	34.6504	3287
	34.6809	3392
	34.7114	3609
	34.7419	3739
	34.7724	3946
	34.8029	4337
	34.8334	4801
	34.8639	5218
	34.8944	5727
	34.9249	6357
	34.9554	7102
	34.9859	8101
	35.0164	8850
	35.0469	9527
	35.0774	9940
	35.1079	9940
	35.1384	9832
	35.1689	9822
	35.1994	9684
	35.2299	9327
	35.2604	9249
	35.2909	8911
	35.3214	8700
	35.3519	8604
	35.3824	8725
	35.4129	8977
	35.4434	9129
	35.4739	9568
	35.5044	9926
	35.5349	10323
	35.5654	11181
	35.5959	11672
	35.6264	12037
	35.6569	12683
	35.6874	13099
	35.7179	13188
	35.7484	13411
	35.7789	13616
	35.8094	13014
	35.8399	13180
	35.8704	12878
	35.9009	12560
	35.9314	12089
	35.9619	11714
	35.9924	11340
	36.023	10859
	36.0535	10057
	36.084	9816
	36.1145	9242
	36.145	9112
	36.1755	8635
	36.206	8352
	36.2365	7975
	36.267	7812
	36.2975	7429
	36.328	7252
	36.3585	6807
	36.389	6559
	36.4195	6240
	36.45	6117
	36.4805	5751
	36.511	5364
	36.5415	5254
	36.572	5044
	36.6025	4922
	36.633	4559
	36.6635	4524
	36.694	4345
	36.7245	4270
	36.755	4019
	36.7855	3936
	36.816	3711
	36.8465	3684
	36.877	3507
	36.9075	3526
	36.938	3451
	36.9685	3251
	36.999	3338
	37.0295	3158
	37.06	3099
	37.0905	2983
	37.121	3007
	37.1515	2994
	37.182	2865
	37.2125	2774
	37.243	2758
	37.2735	2810
	37.304	2710
	37.3345	2720
	37.365	2621
	37.3955	2564
	37.426	2528
	37.4565	2555
	37.4871	2529
	37.5176	2507
	37.5481	2524
	37.5786	2599
	37.6091	2605
	37.6396	2643
	37.6701	2565
	37.7006	2584
	37.7311	2609
	37.7616	2613
	37.7921	2575
	37.8226	2555
	37.8531	2653
	37.8836	2495
	37.9141	2532
	37.9446	2479
	37.9751	2407
	38.0056	2439
	38.0361	2341
	38.0666	2332
	38.0971	2279
	38.1276	2287
	38.1581	2113
	38.1886	2175
	38.2191	2090
	38.2496	2096
	38.2801	2143
	38.3106	2099
	38.3411	2025
	38.3716	2108
	38.4021	2050
	38.4326	2054
	38.4631	1987
	38.4936	2065
	38.5241	2124
	38.5546	2040
	38.5851	2045
	38.6156	2087
	38.6461	2015
	38.6766	2001
	38.7071	2026
	38.7376	2004
	38.7681	2079
	38.7986	2085
	38.8291	2101
	38.8596	2190
	38.8901	2182
	38.9206	2241
	38.9511	2333
	38.9817	2305
	39.0122	2445
	39.0427	2471
	39.0732	2606
	39.1037	2599
	39.1342	2694
	39.1647	2877
	39.1952	3015
	39.2257	3111
	39.2562	3093
	39.2867	3254
	39.3172	3386
	39.3477	3320
	39.3782	3318
	39.4087	3286
	39.4392	3348
	39.4697	3230
	39.5002	3188
	39.5307	3094
	39.5612	3055
	39.5917	2932
	39.6222	2893
	39.6527	2861
	39.6832	2790
	39.7137	2712
	39.7442	2606
	39.7747	2678
	39.8052	2630
	39.8357	2566
	39.8662	2586
	39.8967	2638
	39.9272	2513
	39.9577	2635
	39.9882	2603
	40.0187	2508
	40.0492	2630
	40.0797	2570
	40.1102	2575
	40.1407	2439
	40.1712	2397
	40.2017	2468
	40.2322	2426
	40.2627	2511
	40.2932	2544
	40.3237	2566
	40.3542	2532
	40.3847	2517
	40.4152	2512
	40.4458	2584
	40.4763	2550
	40.5068	2595
	40.5373	2560
	40.5678	2787
	40.5983	2755
	40.6288	2806
	40.6593	2952
	40.6898	2962
	40.7203	3077
	40.7508	3253
	40.7813	3319
	40.8118	3530
	40.8423	3652
	40.8728	3698
	40.9033	3968
	40.9338	3843
	40.9643	4007
	40.9948	4037
	41.0253	4089
	41.0558	4178
	41.0863	4231
	41.1168	4293
	41.1473	4228
	41.1778	4280
	41.2083	4315
	41.2388	4228
	41.2693	4101
	41.2998	4089
	41.3303	3950
	41.3608	3750
	41.3913	3692
	41.4218	3535
	41.4523	3557
	41.4828	3359
	41.5133	3580
	41.5438	3431
	41.5743	3293
	41.6048	3407
	41.6353	3295
	41.6658	3358
	41.6963	3384
	41.7268	3380
	41.7573	3413
	41.7878	3578
	41.8183	3495
	41.8488	3622
	41.8793	3706
	41.9099	3828
	41.9404	4025
	41.9709	4090
	42.0014	4241
	42.0319	4494
	42.0624	4563
	42.0929	4753
	42.1234	4762
	42.1539	4967
	42.1844	5256
	42.2149	5388
	42.2454	5762
	42.2759	5950
	42.3064	6147
	42.3369	6788
	42.3674	6906
	42.3979	7089
	42.4284	7393
	42.4589	7124
	42.4894	7105
	42.5199	6878
	42.5504	6421
	42.5809	6305
	42.6114	5887
	42.6419	5455
	42.6724	5344
	42.7029	4988
	42.7334	4988
	42.7639	4636
	42.7944	4464
	42.8249	4402
	42.8554	4411
	42.8859	4395
	42.9164	4285
	42.9469	4388
	42.9774	4049
	43.0079	4197
	43.0384	3933
	43.0689	3725
	43.0994	3673
	43.1299	3534
	43.1604	3294
	43.1909	3151
	43.2214	3270
	43.2519	2907
	43.2824	2896
	43.3129	2823
	43.3434	2713
	43.374	2654
	43.4045	2720
	43.435	2626
	43.4655	2574
	43.496	2578
	43.5265	2508
	43.557	2463
	43.5875	2563
	43.618	2541
	43.6485	2397
	43.679	2562
	43.7095	2462
	43.74	2543
	43.7705	2489
	43.801	2549
	43.8315	2540
	43.862	2651
	43.8925	2439
	43.923	2595
	43.9535	2593
	43.984	2582
	44.0145	2664
	44.045	2683
	44.0755	2713
	44.106	2894
	44.1365	2909
	44.167	3087
	44.1975	3126
	44.228	3252
	44.2585	3462
	44.289	3565
	44.3195	3958
	44.35	4195
	44.3805	4551
	44.411	4825
	44.4415	5160
	44.472	5244
	44.5025	5490
	44.533	5710
	44.5635	5603
	44.594	5751
	44.6245	5521
	44.655	5635
	44.6855	5540
	44.716	5480
	44.7465	5441
	44.777	5485
	44.8075	5444
	44.838	5292
	44.8686	5155
	44.8991	5246
	44.9296	4899
	44.9601	4821
	44.9906	4633
	45.0211	4442
	45.0516	4297
	45.0821	4068
	45.1126	3928
	45.1431	3668
	45.1736	3598
	45.2041	3455
	45.2346	3309
	45.2651	3338
	45.2956	3346
	45.3261	3256
	45.3566	3249
	45.3871	3216
	45.4176	3243
	45.4481	3187
	45.4786	3152
	45.5091	3099
	45.5396	3002
	45.5701	2954
	45.6006	2915
	45.6311	3016
	45.6616	2764
	45.6921	2749
	45.7226	2636
	45.7531	2599
	45.7836	2705
	45.8141	2614
	45.8446	2577
	45.8751	2612
	45.9056	2658
	45.9361	2597
	45.9666	2706
	45.9971	2875
	46.0276	2802
	46.0581	2807
	46.0886	2926
	46.1191	2923
	46.1496	2982
	46.1801	3084
	46.2106	3011
	46.2411	3105
	46.2716	2964
	46.3021	2883
	46.3327	2825
	46.3632	2829
	46.3937	2650
	46.4242	2715
	46.4547	2641
	46.4852	2589
	46.5157	2587
	46.5462	2557
	46.5767	2511
	46.6072	2561
	46.6377	2539
	46.6682	2469
	46.6987	2379
	46.7292	2403
	46.7597	2405
	46.7902	2341
	46.8207	2269
	46.8512	2213
	46.8817	2195
	46.9122	2030
	46.9427	2233
	46.9732	2147
	47.0037	2031
	47.0342	1918
	47.0647	2022
	47.0952	1890
	47.1257	1879
	47.1562	1969
	47.1867	1859
	47.2172	1816
	47.2477	1836
	47.2782	1786
	47.3087	1909
	47.3392	1752
	47.3697	1715
	47.4002	1743
	47.4307	1761
	47.4612	1734
	47.4917	1719
	47.5222	1775
	47.5527	1676
	47.5832	1691
	47.6137	1706
	47.6442	1802
	47.6747	1687
	47.7052	1584
	47.7357	1644
	47.7662	1703
	47.7968	1648
	47.8273	1649
	47.8578	1786
	47.8883	1703
	47.9188	1634
	47.9493	1647
	47.9798	1685
	48.0103	1620
	48.0408	1640
	48.0713	1649
	48.1018	1699
	48.1323	1710
	48.1628	1666
	48.1933	1682
	48.2238	1682
	48.2543	1657
	48.2848	1656
	48.3153	1611
	48.3458	1594
	48.3763	1654
	48.4068	1614
	48.4373	1676
	48.4678	1653
	48.4983	1614
	48.5288	1617
	48.5593	1620
	48.5898	1601
	48.6203	1548
	48.6508	1703
	48.6813	1672
	48.7118	1667
	48.7423	1690
	48.7728	1643
	48.8033	1610
	48.8338	1639
	48.8643	1568
	48.8948	1618
	48.9253	1672
	48.9558	1730
	48.9863	1766
	49.0168	1763
	49.0473	1782
	49.0778	1757
	49.1083	1833
	49.1388	1810
	49.1693	1770
	49.1998	1813
	49.2303	1776
	49.2609	1847
	49.2914	1849
	49.3219	1823
	49.3524	1888
	49.3829	1875
	49.4134	1782
	49.4439	1879
	49.4744	1938
	49.5049	1897
	49.5354	1956
	49.5659	2082
	49.5964	2010
	49.6269	2081
	49.6574	2058
	49.6879	2248
	49.7184	2228
	49.7489	2340
	49.7794	2418
	49.8099	2419
	49.8404	2516
	49.8709	2469
	49.9014	2560
	49.9319	2545
	49.9624	2621
	49.9929	2557
	50.0234	2604
	50.0539	2554
	50.0844	2583
	50.1149	2583
	50.1454	2631
	50.1759	2620
	50.2064	2580
	50.2369	2524
	50.2674	2550
	50.2979	2589
	50.3284	2584
	50.3589	2619
	50.3894	2641
	50.4199	2595
	50.4504	2672
	50.4809	2629
	50.5114	2592
	50.5419	2671
	50.5724	2659
	50.6029	2619
	50.6334	2605
	50.6639	2546
	50.6944	2650
	50.725	2587
	50.7555	2614
	50.786	2558
	50.8165	2458
	50.847	2567
	50.8775	2429
	50.908	2452
	50.9385	2372
	50.969	2391
	50.9995	2290
	51.03	2251
	51.0605	2217
	51.091	2234
	51.1215	2202
	51.152	2218
	51.1825	2203
	51.213	2161
	51.2435	2050
	51.274	2136
	51.3045	1996
	51.335	2093
	51.3655	2073
	51.396	2067
	51.4265	2078
	51.457	2093
	51.4875	2059
	51.518	2048
	51.5485	2065
	51.579	2012
	51.6095	1977
	51.64	2014
	51.6705	1957
	51.701	2002
	51.7315	2040
	51.762	2006
	51.7925	2100
	51.823	2076
	51.8535	2023
	51.884	2132
	51.9145	2041
	51.945	2129
	51.9755	2309
	52.006	2356
	52.0365	2435
	52.067	2574
	52.0975	2629
	52.128	2872
	52.1585	3038
	52.189	3095
	52.2196	3220
	52.2501	3349
	52.2806	3489
	52.3111	3531
	52.3416	3415
	52.3721	3433
	52.4026	3638
	52.4331	3357
	52.4636	3182
	52.4941	3240
	52.5246	3189
	52.5551	3083
	52.5856	2986
	52.6161	2932
	52.6466	2806
	52.6771	2671
	52.7076	2619
	52.7381	2534
	52.7686	2458
	52.7991	2267
	52.8296	2254
	52.8601	2211
	52.8906	2074
	52.9211	2106
	52.9516	1944
	52.9821	1901
	53.0126	1839
	53.0431	1887
	53.0736	1827
	53.1041	1830
	53.1346	1847
	53.1651	1843
	53.1956	1834
	53.2261	1815
	53.2566	1774
	53.2871	1803
	53.3176	1843
	53.3481	1784
	53.3786	1754
	53.4091	1758
	53.4396	1777
	53.4701	1680
	53.5006	1684
	53.5311	1701
	53.5616	1635
	53.5921	1739
	53.6226	1676
	53.6531	1744
	53.6837	1739
	53.7142	1695
	53.7447	1635
	53.7752	1656
	53.8057	1710
	53.8362	1618
	53.8667	1709
	53.8972	1704
	53.9277	1669
	53.9582	1707
	53.9887	1688
	54.0192	1660
	54.0497	1701
	54.0802	1733
	54.1107	1623
	54.1412	1717
	54.1717	1737
	54.2022	1748
	54.2327	1775
	54.2632	1748
	54.2937	1799
	54.3242	1752
	54.3547	1864
	54.3852	1833
	54.4157	1872
	54.4462	1948
	54.4767	1922
	54.5072	1924
	54.5377	1941
	54.5682	1966
	54.5987	2038
	54.6292	2164
	54.6597	2131
	54.6902	2123
	54.7207	2268
	54.7512	2376
	54.7817	2408
	54.8122	2461
	54.8427	2564
	54.8732	2594
	54.9037	2669
	54.9342	2774
	54.9647	2823
	54.9952	2895
	55.0257	2992
	55.0562	3039
	55.0867	3120
	55.1172	3174
	55.1478	3203
	55.1783	3191
	55.2088	3214
	55.2393	3261
	55.2698	3174
	55.3003	3278
	55.3308	3241
	55.3613	3238
	55.3918	3179
	55.4223	3131
	55.4528	3090
	55.4833	3007
	55.5138	2861
	55.5443	2808
	55.5748	2744
	55.6053	2626
	55.6358	2520
	55.6663	2507
	55.6968	2505
	55.7273	2484
	55.7578	2414
	55.7883	2418
	55.8188	2349
	55.8493	2301
	55.8798	2337
	55.9103	2268
	55.9408	2277
	55.9713	2474
	56.0018	2343
	56.0323	2391
	56.0628	2454
	56.0933	2456
	56.1238	2558
	56.1543	2545
	56.1848	2615
	56.2153	2704
	56.2458	2901
	56.2763	2917
	56.3068	3107
	56.3373	3243
	56.3678	3465
	56.3983	3713
	56.4288	3903
	56.4593	4217
	56.4898	4567
	56.5203	5076
	56.5508	5286
	56.5813	5731
	56.6119	6219
	56.6424	6402
	56.6729	6851
	56.7034	7053
	56.7339	7191
	56.7644	7020
	56.7949	7108
	56.8254	7063
	56.8559	6912
	56.8864	6597
	56.9169	6476
	56.9474	6108
	56.9779	5979
	57.0084	5706
	57.0389	5630
	57.0694	5192
	57.0999	5057
	57.1304	4932
	57.1609	4594
	57.1914	4516
	57.2219	4250
	57.2524	3968
	57.2829	3908
	57.3134	3591
	57.3439	3544
	57.3744	3483
	57.4049	3165
	57.4354	3097
	57.4659	2934
	57.4964	2799
	57.5269	2734
	57.5574	2649
	57.5879	2602
	57.6184	2510
	57.6489	2389
	57.6794	2369
	57.7099	2361
	57.7404	2281
	57.7709	2272
	57.8014	2150
	57.8319	2207
	57.8624	2107
	57.8929	2121
	57.9234	2155
	57.9539	2039
	57.9844	2020
	58.0149	2045
	58.0454	1903
	58.076	1933
	58.1065	1938
	58.137	1844
	58.1675	1896
	58.198	1819
	58.2285	1833
	58.259	1842
	58.2895	1800
	58.32	1766
	58.3505	1821
	58.381	1814
	58.4115	1836
	58.442	1809
	58.4725	1845
	58.503	1763
	58.5335	1741
	58.564	1740
	58.5945	1757
	58.625	1748
	58.6555	1694
	58.686	1751
	58.7165	1706
	58.747	1760
	58.7775	1741
	58.808	1653
	58.8385	1739
	58.869	1683
	58.8995	1848
	58.93	1744
	58.9605	1836
	58.991	1844
	59.0215	1808
	59.052	1819
	59.0825	1816
	59.113	1862
	59.1435	1831
	59.174	1928
	59.2045	1901
	59.235	1893
	59.2655	1985
	59.296	2002
	59.3265	2076
	59.357	2037
	59.3875	2105
	59.418	2083
	59.4485	2042
	59.479	2161
	59.5095	2086
	59.54	2157
	59.5706	2198
	59.6011	2241
	59.6316	2282
	59.6621	2304
	59.6926	2442
	59.7231	2405
	59.7536	2482
	59.7841	2416
	59.8146	2491
	59.8451	2524
	59.8756	2496
	59.9061	2524
	59.9366	2620
	59.9671	2748
	59.9976	2652
	60.0281	2632
	60.0586	2721
	60.0891	2775
	60.1196	2770
	60.1501	2747
	60.1806	2822
	60.2111	2851
	60.2416	2970
	60.2721	2945
	60.3026	3002
	60.3331	2980
	60.3636	3044
	60.3941	3046
	60.4246	3001
	60.4551	3051
	60.4856	3065
	60.5161	2931
	60.5466	2929
	60.5771	2921
	60.6076	2837
	60.6381	2818
	60.6686	2771
	60.6991	2642
	60.7296	2684
	60.7601	2502
	60.7906	2666
	60.8211	2514
	60.8516	2451
	60.8821	2497
	60.9126	2528
	60.9431	2512
	60.9736	2464
	61.0041	2407
	61.0347	2385
	61.0652	2453
	61.0957	2364
	61.1262	2422
	61.1567	2410
	61.1872	2373
	61.2177	2357
	61.2482	2367
	61.2787	2422
	61.3092	2467
	61.3397	2450
	61.3702	2553
	61.4007	2535
	61.4312	2605
	61.4617	2635
	61.4922	2708
	61.5227	2771
	61.5532	2832
	61.5837	3023
	61.6142	3133
	61.6447	3193
	61.6752	3364
	61.7057	3485
	61.7362	3629
	61.7667	3677
	61.7972	3671
	61.8277	3758
	61.8582	3702
	61.8887	3888
	61.9192	3777
	61.9497	3699
	61.9802	3692
	62.0107	3672
	62.0412	3659
	62.0717	3666
	62.1022	3716
[truncated: 587 more rows]
