# Supplementary material for: Facile emulsion mediated synthesis of phase-pure diopside nanoparticles
Source: Sci Rep. 2018 Feb 15;8:3099. doi: 10.1038/s41598-018-21485-9 (PMC5814413; doi:10.1038/s41598-018-21485-9)
Supplement: Supplementary file 2 — Supplementary Dataset 2 [file 41598_2018_21485_MOESM2_ESM.xlsx]

## Sheet: nanodiopside_before_peroxide_XR
;RAW4.00
[RawHeader]
Date=08/08/2017
EstimatedTotalTime=7872
FurtherDQLReading=0
HardwareIndicator=65519
MeasuredTotalTime=78.6541
MeasurementFlag=1
NumberOfMeasuredRanges=1
NumberOfRanges=1
Time=14:42:26
[VarInfo]
Type=USER
Flags=0
Value=Operator
[VarInfo]
Type=SAMPLEID
Flags=0
Value=Commander	Sample	ID
[VarInfo]
Type=COMMENT
Flags=0
Value=
[VarInfo]
Type=UTF
Flags=0
Value=
[VarInfo]
Type=CREATOR
Flags=0
Value=V5Converter
[VarInfo]
Type=CREATOR_VERSION
Flags=0
Value=4.4.16.0
[HardwareConfiguration]
AbsorptionFactor=9999
ActivateAbsorber=0
Alpha1=1.5406
Alpha2=1.54439
AlphaAverage=1.54184
AlphaRatio=0.5
Analyzer=0
Anode=Cu
AntiScatteringSlit=9999
BeamOpticsFlags=0
Beta=1.39222
BetaRelativeIntensity=0
DeactivateAbsorber=0
DetectorSlit=9999
DivergenceSlit=9999
GoniometerControl=0
GoniometerDiameter=282
GoniometerModel=256
GoniometerStage=0
Monochromator=0
NearSampleSlit=9999
PrimarySollerSlit=9999
SampleChanger=0
SecondSollerSlit=9999
SynchronousAxis=0
ThinFilmAttachment=9999
WaveUnit=A
[RangeHeader]
ActuallyUsedLambda=1.54184
AdditionalDetectorMask=257
DataRecordLength=4
DelayTime=0
DisplayPlaneNumber=0
EstimatedScanTime=7872
ExtraParametersMask=0
GeneratorCurrent=10
GeneratorVoltage=30
Increment=0.0305021
Increment3=0
NumberOfCompletedData=2460
NumberOfCounts=1
NumberOfDetectors=0
NumberOfDrives=2
NumberOfEncoderDrives=0
NumberOfMeasuredData=2460
NumberOfVaryingParameters=0
RangeStartTime=0
RotationSpeed=1
ScanMode=1
ScanType=Locked	Coupled
SimulatedMeasConditions=0
SlitChangerIn=0
SmootingWidth=0
Start=5.00234
Steps=2460
SynchronousRotation=0
Time=492
[VarInfo]
Type=PSD_DISCRIM
Flags=0
Value=0.11;0.25
[VarInfo]
Type=OPTICS_V5
Flags=0
Value=H4sIAAAAAAAEAO1d6XLiOhZ+FQ+/7q2pxNgsIV0OtwiQbqohUIEkt2tqinKMCL7thbJNlvk/7zPPMPNiI8kLsrzEBkOg0Y9Ox1qPz2adoy+S9MebrnEvwLJV07gqCeflEgcMxZypxvNVaeXMz4R66Y+m9NU0VFMHDrDapr40DWA4HdmROdjbsL+82epVaeE4yy88//r6ev5aOTetZ14slwX+z0F/rCyALp+phu3IhgJKQa/Zx71K3INqq08auJV1cFVa0xFUdICtWOrSwS/wY2mrmmlwZLuvlrla9uBc8N2ugQXfbPj0F1Cckewsrkp8B7yoCuDJHmSr6LxubVuTbdsbIuAJfw1kfQkL26bhyKoBLGJc3iPOH6GlOCtZ86kQz8Typdio8…
[PSD]
ActualTwoTheta=9999
FirstUsedChannel=0
FixedPSD=0
PSDOpening=5.00234
PSDType=5
[Drive]
DriveFlags=1
DriveName=2Theta
DriveNumber=2
DriveOffset=0
OffsetIndex=0
OscillationAmplitude=0
OscillationSpeed=0
StartPosition=5.00234
[Drive]
DriveFlags=1
DriveName=Theta
DriveNumber=1
DriveOffset=0
OffsetIndex=0
OscillationAmplitude=0
OscillationSpeed=0
StartPosition=2.50117
[Data]
	Angle	PSD
	5.00234	3920
	5.03284	3765
	5.06335	3841
	5.09385	3767
	5.12435	3801
	5.15485	3816
	5.18535	3868
	5.21586	3889
	5.24636	3754
	5.27686	3909
	5.30736	3826
	5.33786	3829
	5.36837	3718
	5.39887	3751
	5.42937	3830
	5.45987	3867
	5.49037	3870
	5.52088	3843
	5.55138	3739
	5.58188	3763
	5.61238	3823
	5.64289	3652
	5.67339	3722
	5.70389	3891
	5.73439	3826
	5.76489	3835
	5.7954	3947
	5.8259	3780
	5.8564	3708
	5.8869	3837
	5.9174	3838
	5.94791	3753
	5.97841	3723
	6.00891	3787
	6.03941	3787
	6.06991	3671
	6.10042	3735
	6.13092	3690
	6.16142	3703
	6.19192	3726
	6.22242	3607
	6.25293	3683
	6.28343	3675
	6.31393	3628
	6.34443	3719
	6.37493	3621
	6.40544	3745
	6.43594	3551
	6.46644	3676
	6.49694	3427
	6.52745	3441
	6.55795	3472
	6.58845	3668
	6.61895	3567
	6.64945	3482
	6.67996	3520
	6.71046	3412
	6.74096	3350
	6.77146	3365
	6.80196	3341
	6.83247	3433
	6.86297	3450
	6.89347	3413
	6.92397	3343
	6.95447	3473
	6.98498	3384
	7.01548	3366
	7.04598	3245
	7.07648	3307
	7.10698	3348
	7.13749	3311
	7.16799	3344
	7.19849	3285
	7.22899	3277
	7.25949	3169
	7.29	3226
	7.3205	3222
	7.351	3266
	7.3815	3127
	7.41201	3257
	7.44251	3171
	7.47301	3168
	7.50351	3142
	7.53401	3009
	7.56452	3070
	7.59502	3214
	7.62552	3213
	7.65602	3233
	7.68652	3167
	7.71703	3034
	7.74753	3168
	7.77803	3126
	7.80853	3273
	7.83903	3133
	7.86954	3141
	7.90004	3168
	7.93054	3138
	7.96104	3089
	7.99154	3174
	8.02205	3079
	8.05255	3094
	8.08305	3140
	8.11355	3125
	8.14406	3067
	8.17456	3081
	8.20506	3117
	8.23556	3152
	8.26606	3141
	8.29657	3156
	8.32707	3280
	8.35757	3127
	8.38807	3160
	8.41857	3294
	8.44908	3161
	8.47958	3158
	8.51008	3204
	8.54058	3262
	8.57108	3311
	8.60159	3353
	8.63209	3230
	8.66259	3319
	8.69309	3241
	8.72359	3286
	8.7541	3340
	8.7846	3306
	8.8151	3410
	8.8456	3359
	8.8761	3458
	8.90661	3356
	8.93711	3389
	8.96761	3479
	8.99811	3438
	9.02862	3519
	9.05912	3510
	9.08962	3439
	9.12012	3565
	9.15062	3518
	9.18113	3469
	9.21163	3446
	9.24213	3418
	9.27263	3459
	9.30313	3426
	9.33364	3425
	9.36414	3461
	9.39464	3425
	9.42514	3409
	9.45564	3463
	9.48615	3297
	9.51665	3471
	9.54715	3517
	9.57765	3445
	9.60815	3482
	9.63866	3558
	9.66916	3382
	9.69966	3308
	9.73016	3389
	9.76067	3287
	9.79117	3320
	9.82167	3325
	9.85217	3331
	9.88267	3387
	9.91318	3311
	9.94368	3387
	9.97418	3259
	10.0047	3378
	10.0352	3274
	10.0657	3357
	10.0962	3271
	10.1267	3379
	10.1572	3362
	10.1877	3258
	10.2182	3271
	10.2487	3258
	10.2792	3298
	10.3097	3322
	10.3402	3138
	10.3707	3105
	10.4012	3190
	10.4317	3304
	10.4622	3255
	10.4927	3393
	10.5232	3196
	10.5537	3206
	10.5842	3231
	10.6147	3087
	10.6452	3109
	10.6757	3220
	10.7062	3187
	10.7367	3215
	10.7672	3321
	10.7977	3255
	10.8282	3247
	10.8587	3303
	10.8892	3220
	10.9197	3246
	10.9502	3172
	10.9807	3251
	11.0113	3180
	11.0418	3264
	11.0723	3306
	11.1028	3260
	11.1333	3189
	11.1638	3202
	11.1943	3260
	11.2248	3290
	11.2553	3124
	11.2858	3141
	11.3163	3096
	11.3468	3233
	11.3773	3173
	11.4078	3087
	11.4383	3191
	11.4688	3102
	11.4993	3154
	11.5298	3194
	11.5603	3123
	11.5908	3236
	11.6213	3081
	11.6518	3131
	11.6823	3007
	11.7128	3086
	11.7433	3200
	11.7738	3201
	11.8043	3235
	11.8348	3157
	11.8653	3192
	11.8958	3110
	11.9263	3187
	11.9568	3088
	11.9873	3147
	12.0178	3182
	12.0483	3135
	12.0788	3036
	12.1093	3125
	12.1398	3154
	12.1703	3096
	12.2008	3130
	12.2313	3127
	12.2618	3032
	12.2923	3133
	12.3228	3108
	12.3533	3205
	12.3838	3078
	12.4143	3022
	12.4448	3061
	12.4753	2992
	12.5059	3101
	12.5364	3059
	12.5669	3136
	12.5974	3078
	12.6279	3176
	12.6584	3140
	12.6889	3163
	12.7194	3065
	12.7499	2932
	12.7804	3005
	12.8109	2962
	12.8414	2943
	12.8719	3043
	12.9024	3003
	12.9329	3025
	12.9634	3089
	12.9939	3000
	13.0244	3017
	13.0549	3038
	13.0854	3140
	13.1159	2964
	13.1464	2873
	13.1769	2948
	13.2074	3048
	13.2379	2801
	13.2684	2972
	13.2989	2866
	13.3294	2947
	13.3599	2988
	13.3904	2925
	13.4209	3034
	13.4514	2992
	13.4819	2941
	13.5124	3066
	13.5429	2999
	13.5734	2990
	13.6039	3022
	13.6344	3086
	13.6649	3105
	13.6954	2960
	13.7259	2971
	13.7564	3094
	13.7869	3190
	13.8174	3079
	13.8479	3204
	13.8784	3063
	13.9089	3036
	13.9394	3176
	13.97	3078
	14.0005	3087
	14.031	3066
	14.0615	3062
	14.092	2977
	14.1225	3012
	14.153	2929
	14.1835	3046
	14.214	2970
	14.2445	2986
	14.275	3046
	14.3055	2922
	14.336	3045
	14.3665	2909
	14.397	2971
	14.4275	2904
	14.458	2888
	14.4885	3037
	14.519	2929
	14.5495	2848
	14.58	2919
	14.6105	2888
	14.641	2821
	14.6715	2895
	14.702	2871
	14.7325	2883
	14.763	2813
	14.7935	2928
	14.824	2948
	14.8545	2893
	14.885	2938
	14.9155	2915
	14.946	2821
	14.9765	2808
	15.007	2955
	15.0375	2842
	15.068	2913
	15.0985	2927
	15.129	2836
	15.1595	2887
	15.19	2843
	15.2205	2841
	15.251	2817
	15.2815	2942
	15.312	2875
	15.3425	2794
	15.373	2905
	15.4035	2914
	15.4341	2820
	15.4646	2958
	15.4951	2804
	15.5256	2893
	15.5561	2827
	15.5866	2786
	15.6171	2788
	15.6476	2854
	15.6781	2885
	15.7086	2850
	15.7391	2843
	15.7696	2879
	15.8001	2873
	15.8306	2846
	15.8611	2884
	15.8916	2858
	15.9221	2860
	15.9526	2897
	15.9831	2826
	16.0136	2897
	16.0441	2946
	16.0746	2762
	16.1051	2947
	16.1356	2861
	16.1661	2850
	16.1966	2870
	16.2271	2889
	16.2576	2952
	16.2881	2885
	16.3186	2825
	16.3491	2865
	16.3796	2860
	16.4101	2910
	16.4406	2793
	16.4711	2849
	16.5016	2890
	16.5321	2774
	16.5626	2875
	16.5931	2938
	16.6236	2894
	16.6541	2951
	16.6846	2790
	16.7151	2826
	16.7456	2895
	16.7761	2920
	16.8066	2963
	16.8371	2826
	16.8676	2802
	16.8982	2944
	16.9287	2844
	16.9592	2910
	16.9897	2896
	17.0202	2859
	17.0507	2894
	17.0812	2950
	17.1117	2883
	17.1422	2864
	17.1727	2893
	17.2032	2842
	17.2337	2852
	17.2642	2918
	17.2947	2879
	17.3252	2946
	17.3557	2949
	17.3862	2881
	17.4167	2878
	17.4472	2907
	17.4777	2916
	17.5082	2878
	17.5387	2895
	17.5692	3039
	17.5997	2986
	17.6302	2958
	17.6607	2902
	17.6912	2871
	17.7217	2936
	17.7522	2964
	17.7827	2998
	17.8132	3003
	17.8437	2979
	17.8742	2981
	17.9047	3055
	17.9352	3038
	17.9657	3020
	17.9962	3052
	18.0267	2953
	18.0572	3035
	18.0877	2981
	18.1182	2996
	18.1487	2932
	18.1792	3065
	18.2097	2968
	18.2402	3084
	18.2707	3009
	18.3012	3016
	18.3317	3115
	18.3622	3081
	18.3928	3060
	18.4233	2909
	18.4538	3100
	18.4843	2960
	18.5148	3005
	18.5453	2996
	18.5758	3030
	18.6063	3044
	18.6368	3051
	18.6673	3128
	18.6978	3103
	18.7283	3056
	18.7588	3120
	18.7893	3197
	18.8198	3111
	18.8503	3137
	18.8808	3114
	18.9113	3062
	18.9418	3122
	18.9723	3159
	19.0028	3164
	19.0333	3207
	19.0638	3261
	19.0943	3158
	19.1248	3152
	19.1553	3243
	19.1858	3221
	19.2163	3241
	19.2468	3195
	19.2773	3303
	19.3078	3178
	19.3383	3252
	19.3688	3308
	19.3993	3280
	19.4298	3258
	19.4603	3399
	19.4908	3375
	19.5213	3449
	19.5518	3350
	19.5823	3393
	19.6128	3430
	19.6433	3568
	19.6738	3616
	19.7043	3522
	19.7348	3608
	19.7653	3682
	19.7958	3736
	19.8263	3903
	19.8569	4324
	19.8874	4522
	19.9179	4709
	19.9484	4973
	19.9789	5282
	20.0094	5255
	20.0399	5317
	20.0704	5138
	20.1009	5002
	20.1314	4778
	20.1619	4684
	20.1924	4295
	20.2229	4161
	20.2534	3992
	20.2839	3918
	20.3144	3852
	20.3449	3694
	20.3754	3695
	20.4059	3794
	20.4364	3751
	20.4669	3694
	20.4974	3746
	20.5279	3676
	20.5584	3798
	20.5889	3664
	20.6194	3682
	20.6499	3704
	20.6804	3670
	20.7109	3759
	20.7414	3741
	20.7719	3745
	20.8024	3642
	20.8329	3601
	20.8634	3592
	20.8939	3617
	20.9244	3616
	20.9549	3601
	20.9854	3587
	21.0159	3668
	21.0464	3495
	21.0769	3522
	21.1074	3460
	21.1379	3620
	21.1684	3579
	21.1989	3533
	21.2294	3599
	21.2599	3605
	21.2904	3480
	21.321	3461
	21.3515	3444
	21.382	3494
	21.4125	3374
	21.443	3497
	21.4735	3462
	21.504	3421
	21.5345	3337
	21.565	3460
	21.5955	3504
	21.626	3383
	21.6565	3524
	21.687	3516
	21.7175	3453
	21.748	3392
	21.7785	3366
	21.809	3420
	21.8395	3425
	21.87	3416
	21.9005	3558
	21.931	3399
	21.9615	3320
	21.992	3313
	22.0225	3521
	22.053	3467
	22.0835	3358
	22.114	3391
	22.1445	3422
	22.175	3362
	22.2055	3369
	22.236	3373
	22.2665	3283
	22.297	3363
	22.3275	3482
	22.358	3393
	22.3885	3290
	22.419	3362
	22.4495	3236
	22.48	3240
	22.5105	3311
	22.541	3304
	22.5715	3267
	22.602	3350
	22.6325	3346
	22.663	3302
	22.6935	3275
	22.724	3253
	22.7545	3355
	22.7851	3116
	22.8156	3229
	22.8461	3257
	22.8766	3230
	22.9071	3245
	22.9376	3319
	22.9681	3230
	22.9986	3168
	23.0291	3282
	23.0596	3071
	23.0901	3186
	23.1206	3273
	23.1511	3153
	23.1816	3136
	23.2121	3249
	23.2426	3126
	23.2731	3093
	23.3036	3075
	23.3341	3213
	23.3646	3137
	23.3951	3028
	23.4256	3026
	23.4561	3040
	23.4866	3063
	23.5171	3163
	23.5476	3014
	23.5781	3046
	23.6086	3007
	23.6391	2930
	23.6696	3248
	23.7001	3104
	23.7306	3076
	23.7611	3075
	23.7916	3014
	23.8221	2955
	23.8526	3059
	23.8831	3102
	23.9136	3024
	23.9441	3024
	23.9746	3141
	24.0051	2969
	24.0356	2986
	24.0661	3107
	24.0966	3208
	24.1271	3082
	24.1576	3066
	24.1881	3043
	24.2186	3034
	24.2492	3013
	24.2797	3006
	24.3102	3079
	24.3407	3096
	24.3712	3140
	24.4017	3063
	24.4322	3109
	24.4627	3108
	24.4932	3068
	24.5237	2999
	24.5542	3056
	24.5847	3104
	24.6152	3087
	24.6457	2904
	24.6762	2988
	24.7067	2894
	24.7372	2860
	24.7677	2940
	24.7982	2889
	24.8287	2994
	24.8592	2814
	24.8897	2741
	24.9202	2841
	24.9507	2851
	24.9812	2854
	25.0117	2822
	25.0422	2806
	25.0727	2920
	25.1032	2813
	25.1337	2729
	25.1642	2817
	25.1947	2866
	25.2252	2757
	25.2557	2786
	25.2862	2803
	25.3167	2719
	25.3472	2779
	25.3777	2772
	25.4082	2759
	25.4387	2788
	25.4692	2651
	25.4997	2770
	25.5302	2809
	25.5607	2760
	25.5912	2679
	25.6217	2732
	25.6522	2748
	25.6827	2679
	25.7132	2650
	25.7438	2738
	25.7743	2673
	25.8048	2770
	25.8353	2832
	25.8658	2721
	25.8963	2737
	25.9268	2753
	25.9573	2790
	25.9878	2804
	26.0183	2768
	26.0488	2778
	26.0793	2773
	26.1098	2851
	26.1403	2848
	26.1708	2889
	26.2013	2910
	26.2318	2970
	26.2623	2956
	26.2928	2988
	26.3233	3085
	26.3538	3236
	26.3843	3261
	26.4148	3345
	26.4453	3427
	26.4758	3487
	26.5063	3767
	26.5368	4062
	26.5673	4377
	26.5978	4850
	26.6283	5309
	26.6588	5863
	26.6893	6570
	26.7198	6813
	26.7503	7272
	26.7808	7611
	26.8113	7886
	26.8418	7871
	26.8723	7840
	26.9028	7846
	26.9333	7681
	26.9638	7328
	26.9943	7091
	27.0248	6834
	27.0553	6525
	27.0858	6280
	27.1163	5864
	27.1468	5570
	27.1773	5556
	27.2079	5167
	27.2384	4942
	27.2689	4831
	27.2994	4689
	27.3299	4544
	27.3604	4621
	27.3909	4744
	27.4214	4798
	27.4519	5120
	27.4824	5306
	27.5129	5758
	27.5434	6047
	27.5739	6676
	27.6044	7446
	27.6349	7977
	27.6654	8576
	27.6959	9197
	27.7264	9661
	27.7569	10030
	27.7874	10150
	27.8179	10416
	27.8484	10391
	27.8789	10255
	27.9094	10348
	27.9399	10174
	27.9704	9712
	28.0009	9425
	28.0314	8573
	28.0619	7832
	28.0924	6957
	28.1229	6277
	28.1534	5692
	28.1839	5053
	28.2144	4772
	28.2449	4467
	28.2754	4085
	28.3059	4004
	28.3364	3774
	28.3669	3830
	28.3974	3722
	28.4279	3627
	28.4584	3598
	28.4889	3698
	28.5194	3567
	28.5499	3406
	28.5804	3583
	28.6109	3619
	28.6414	3573
	28.672	3598
	28.7025	3652
	28.733	3700
	28.7635	3737
	28.794	3753
	28.8245	3937
	28.855	3805
	28.8855	3993
	28.916	4073
	28.9465	4026
	28.977	4195
	29.0075	4138
	29.038	4289
	29.0685	4342
	29.099	4557
	29.1295	4625
	29.16	4684
	29.1905	4940
	29.221	5042
	29.2515	5249
	29.282	5524
	29.3125	5674
	29.343	5987
	29.3735	6313
	29.404	6785
	29.4345	7243
	29.465	7667
	29.4955	8208
	29.526	9010
	29.5565	9770
	29.587	10812
	29.6175	11778
	29.648	13229
	29.6785	15154
	29.709	17135
	29.7395	19521
	29.77	21750
	29.8005	24037
	29.831	25420
	29.8615	27024
	29.892	26449
	29.9225	25283
	29.953	23631
	29.9835	21241
	30.014	18955
	30.0445	17025
	30.075	15184
	30.1055	13452
	30.1361	12298
	30.1666	11633
	30.1971	10919
	30.2276	10619
	30.2581	10378
	30.2886	10207
	30.3191	10441
	30.3496	10482
	30.3801	10687
	30.4106	10923
	30.4411	11189
	30.4716	11685
	30.5021	11869
	30.5326	11880
	30.5631	12408
	30.5936	12581
	30.6241	13214
	30.6546	13524
	30.6851	13940
	30.7156	14783
	30.7461	15262
	30.7766	16097
	30.8071	16688
	30.8376	17408
	30.8681	17617
	30.8986	17156
	30.9291	16446
	30.9596	15690
	30.9901	14028
	31.0206	12497
	31.0511	11171
	31.0816	9764
	31.1121	8748
	31.1426	7774
	31.1731	6990
	31.2036	6505
	31.2341	5881
	31.2646	5634
	31.2951	5213
	31.3256	4736
	31.3561	4655
	31.3866	4499
	31.4171	4264
	31.4476	4241
	31.4781	3987
	31.5086	3849
	31.5391	3809
	31.5696	3731
	31.6001	3621
	31.6307	3580
	31.6612	3464
	31.6917	3340
	31.7222	3306
	31.7527	3311
	31.7832	3185
	31.8137	3238
	31.8442	3195
	31.8747	3139
	31.9052	3077
	31.9357	3061
	31.9662	3038
	31.9967	2883
	32.0272	2964
	32.0577	2841
	32.0882	2824
	32.1187	2819
	32.1492	2810
	32.1797	2731
	32.2102	2738
	32.2407	2671
	32.2712	2585
	32.3017	2581
	32.3322	2702
	32.3627	2680
	32.3932	2499
	32.4237	2538
	32.4542	2465
	32.4847	2522
	32.5152	2474
	32.5457	2423
	32.5762	2418
	32.6067	2381
	32.6372	2373
	32.6677	2451
	32.6982	2468
	32.7287	2301
	32.7592	2320
	32.7897	2434
	32.8202	2274
	32.8507	2374
	32.8812	2439
	32.9117	2349
	32.9422	2368
	32.9727	2306
	33.0032	2322
	33.0337	2258
	33.0642	2362
	33.0948	2326
	33.1253	2204
	33.1558	2333
	33.1863	2212
	33.2168	2252
	33.2473	2186
	33.2778	2295
	33.3083	2220
	33.3388	2232
	33.3693	2191
	33.3998	2312
	33.4303	2276
	33.4608	2244
	33.4913	2257
	33.5218	2270
	33.5523	2188
	33.5828	2187
	33.6133	2172
	33.6438	2155
	33.6743	2212
	33.7048	2271
	33.7353	2272
	33.7658	2265
	33.7963	2359
	33.8268	2271
	33.8573	2257
	33.8878	2347
	33.9183	2327
	33.9488	2279
	33.9793	2307
	34.0098	2250
	34.0403	2322
	34.0708	2360
	34.1013	2423
	34.1318	2419
	34.1623	2414
	34.1928	2391
	34.2233	2322
	34.2538	2470
	34.2843	2502
	34.3148	2556
	34.3453	2577
	34.3758	2661
	34.4063	2625
	34.4368	2765
	34.4673	2831
	34.4978	2882
	34.5283	2888
	34.5589	3034
	34.5894	3170
	34.6199	3205
	34.6504	3356
	34.6809	3643
	34.7114	3698
	34.7419	4028
	34.7724	4384
	34.8029	4843
	34.8334	5360
	34.8639	5966
	34.8944	6732
	34.9249	7285
	34.9554	8300
	34.9859	9074
	35.0164	9450
	35.0469	9803
	35.0774	10059
	35.1079	9970
	35.1384	9928
	35.1689	9452
	35.1994	9609
	35.2299	9208
	35.2604	9028
	35.2909	8840
	35.3214	8726
	35.3519	8816
	35.3824	8972
	35.4129	9130
	35.4434	9599
	35.4739	10090
	35.5044	10383
	35.5349	10976
	35.5654	11672
	35.5959	12228
	35.6264	12599
	35.6569	13028
	35.6874	13229
	35.7179	13353
	35.7484	13495
	35.7789	13451
	35.8094	13233
	35.8399	12857
	35.8704	12435
	35.9009	12555
	35.9314	11807
	35.9619	11309
	35.9924	10888
	36.023	10461
	36.0535	10097
	36.084	9649
	36.1145	9264
	36.145	8780
	36.1755	8490
	36.206	8247
	36.2365	7726
	36.267	7386
	36.2975	6980
	36.328	6669
	36.3585	6417
	36.389	6079
	36.4195	6072
	36.45	5617
	36.4805	5357
	36.511	5194
	36.5415	4903
	36.572	4662
	36.6025	4517
	36.633	4291
	36.6635	4100
	36.694	3959
	36.7245	3793
	36.755	3649
	36.7855	3514
	36.816	3537
	36.8465	3372
	36.877	3264
	36.9075	3025
	36.938	3082
	36.9685	2878
	36.999	2856
	37.0295	2765
	37.06	2691
	37.0905	2639
	37.121	2490
	37.1515	2638
	37.182	2599
	37.2125	2468
	37.243	2464
	37.2735	2379
	37.304	2299
	37.3345	2407
	37.365	2380
	37.3955	2403
	37.426	2396
	37.4565	2305
	37.4871	2487
	37.5176	2294
	37.5481	2502
	37.5786	2474
	37.6091	2479
	37.6396	2474
	37.6701	2489
	37.7006	2507
	37.7311	2495
	37.7616	2452
	37.7921	2590
	37.8226	2408
	37.8531	2505
	37.8836	2395
	37.9141	2334
	37.9446	2358
	37.9751	2364
	38.0056	2303
	38.0361	2239
	38.0666	2076
	38.0971	2087
	38.1276	2135
	38.1581	2065
	38.1886	2062
	38.2191	2186
	38.2496	2067
	38.2801	2066
	38.3106	2046
	38.3411	1978
	38.3716	1914
	38.4021	2020
	38.4326	1871
	38.4631	2010
	38.4936	1960
	38.5241	1975
	38.5546	1904
	38.5851	1966
	38.6156	1909
	38.6461	1919
	38.6766	1993
	38.7071	1966
	38.7376	1966
	38.7681	2116
	38.7986	2112
	38.8291	2101
	38.8596	2122
	38.8901	2057
	38.9206	2175
	38.9511	2150
	38.9817	2364
	39.0122	2366
	39.0427	2506
	39.0732	2524
	39.1037	2702
	39.1342	2706
	39.1647	2861
	39.1952	2962
	39.2257	3127
	39.2562	3244
	39.2867	3296
	39.3172	3282
	39.3477	3184
	39.3782	3297
	39.4087	3240
	39.4392	3114
	39.4697	3185
	39.5002	3039
	39.5307	2980
	39.5612	3003
	39.5917	2909
	39.6222	2832
	39.6527	2802
	39.6832	2720
	39.7137	2738
	39.7442	2638
	39.7747	2557
	39.8052	2614
	39.8357	2535
	39.8662	2449
	39.8967	2446
	39.9272	2454
	39.9577	2531
	39.9882	2449
	40.0187	2467
	40.0492	2447
	40.0797	2397
	40.1102	2396
	40.1407	2470
	40.1712	2433
	40.2017	2476
	40.2322	2440
	40.2627	2416
	40.2932	2477
	40.3237	2415
	40.3542	2460
	40.3847	2454
	40.4152	2542
	40.4458	2577
	40.4763	2690
	40.5068	2627
	40.5373	2610
	40.5678	2790
	40.5983	2785
	40.6288	2906
	40.6593	2995
	40.6898	3039
	40.7203	3130
	40.7508	3284
	40.7813	3356
	40.8118	3446
	40.8423	3806
	40.8728	3806
	40.9033	3962
	40.9338	3999
	40.9643	3992
	40.9948	4079
	41.0253	4184
	41.0558	4096
	41.0863	4343
	41.1168	4171
	41.1473	4322
	41.1778	4223
	41.2083	4240
	41.2388	4153
	41.2693	3959
	41.2998	3851
	41.3303	3826
	41.3608	3721
	41.3913	3653
	41.4218	3553
	41.4523	3399
	41.4828	3362
	41.5133	3317
	41.5438	3410
	41.5743	3353
	41.6048	3432
	41.6353	3307
	41.6658	3300
	41.6963	3387
	41.7268	3337
	41.7573	3447
	41.7878	3530
	41.8183	3639
	41.8488	3625
	41.8793	3806
	41.9099	3990
	41.9404	4063
	41.9709	4408
	42.0014	4397
	42.0319	4617
	42.0624	4858
	42.0929	5042
	42.1234	5216
	42.1539	5429
	42.1844	5477
	42.2149	5962
	42.2454	6104
	42.2759	6520
	42.3064	6879
	42.3369	7036
	42.3674	7099
	42.3979	7378
	42.4284	7300
	42.4589	7205
	42.4894	6754
	42.5199	6600
	42.5504	6361
	42.5809	5858
	42.6114	5595
	42.6419	5145
	42.6724	5013
	42.7029	4853
	42.7334	4595
	42.7639	4500
	42.7944	4417
	42.8249	4361
	42.8554	4241
	42.8859	4284
	42.9164	4147
	42.9469	4078
	42.9774	4087
	43.0079	3858
	43.0384	3841
	43.0689	3613
	43.0994	3393
	43.1299	3334
	43.1604	3133
	43.1909	2950
	43.2214	2987
	43.2519	2794
	43.2824	2745
	43.3129	2711
	43.3434	2593
	43.374	2515
	43.4045	2548
	43.435	2555
	43.4655	2468
	43.496	2477
	43.5265	2447
	43.557	2412
	43.5875	2502
	43.618	2370
	43.6485	2415
	43.679	2511
	43.7095	2454
	43.74	2483
	43.7705	2462
	43.801	2495
	43.8315	2454
	43.862	2542
	43.8925	2490
	43.923	2650
	43.9535	2624
	43.984	2683
	44.0145	2703
	44.045	2755
	44.0755	2813
	44.106	2921
	44.1365	3108
	44.167	3296
	44.1975	3304
	44.228	3447
	44.2585	3723
	44.289	3967
	44.3195	4326
	44.35	4704
	44.3805	4986
	44.411	5268
	44.4415	5504
	44.472	5492
	44.5025	5704
	44.533	5774
	44.5635	5675
	44.594	5732
	44.6245	5779
	44.655	5709
	44.6855	5406
	44.716	5440
	44.7465	5378
	44.777	5319
	44.8075	5212
	44.838	5156
	44.8686	5138
	44.8991	4867
	44.9296	4742
	44.9601	4660
	44.9906	4442
	45.0211	4047
	45.0516	3911
	45.0821	3620
	45.1126	3667
	45.1431	3336
	45.1736	3526
	45.2041	3312
	45.2346	3212
	45.2651	3256
	45.2956	3192
	45.3261	3181
	45.3566	3245
	45.3871	3061
	45.4176	3101
	45.4481	3139
	45.4786	3081
	45.5091	2936
	45.5396	3000
	45.5701	2785
	45.6006	2819
	45.6311	2756
	45.6616	2709
	45.6921	2594
	45.7226	2573
	45.7531	2672
	45.7836	2562
	45.8141	2506
	45.8446	2509
	45.8751	2582
	45.9056	2562
	45.9361	2679
	45.9666	2664
	45.9971	2719
	46.0276	2895
	46.0581	2835
	46.0886	2966
	46.1191	2919
	46.1496	3027
	46.1801	2820
	46.2106	2867
	46.2411	2955
	46.2716	2828
	46.3021	2672
	46.3327	2787
	46.3632	2733
	46.3937	2542
	46.4242	2647
	46.4547	2616
	46.4852	2578
	46.5157	2570
	46.5462	2574
	46.5767	2485
	46.6072	2455
	46.6377	2490
	46.6682	2429
	46.6987	2368
	46.7292	2353
	46.7597	2287
	46.7902	2305
	46.8207	2204
	46.8512	2118
	46.8817	2099
	46.9122	2077
	46.9427	2108
	46.9732	1944
	47.0037	1960
	47.0342	1917
	47.0647	1852
	47.0952	1879
	47.1257	1775
	47.1562	1850
	47.1867	1908
	47.2172	1811
	47.2477	1728
	47.2782	1762
	47.3087	1724
	47.3392	1707
	47.3697	1683
	47.4002	1714
	47.4307	1688
	47.4612	1645
	47.4917	1620
	47.5222	1675
	47.5527	1647
	47.5832	1618
	47.6137	1567
	47.6442	1626
	47.6747	1609
	47.7052	1668
	47.7357	1656
	47.7662	1655
	47.7968	1588
	47.8273	1617
	47.8578	1650
	47.8883	1556
	47.9188	1579
	47.9493	1556
	47.9798	1615
	48.0103	1594
	48.0408	1626
	48.0713	1656
	48.1018	1642
	48.1323	1617
	48.1628	1628
	48.1933	1612
	48.2238	1618
	48.2543	1575
	48.2848	1589
	48.3153	1646
	48.3458	1605
	48.3763	1550
	48.4068	1559
	48.4373	1539
	48.4678	1617
	48.4983	1551
	48.5288	1584
	48.5593	1539
	48.5898	1577
	48.6203	1652
	48.6508	1523
	48.6813	1600
	48.7118	1555
	48.7423	1607
	48.7728	1538
	48.8033	1608
	48.8338	1630
	48.8643	1629
	48.8948	1675
	48.9253	1583
	48.9558	1654
	48.9863	1676
	49.0168	1657
	49.0473	1645
	49.0778	1802
	49.1083	1736
	49.1388	1768
	49.1693	1714
	49.1998	1767
	49.2303	1855
	49.2609	1777
	49.2914	1774
	49.3219	1727
	49.3524	1761
	49.3829	1847
	49.4134	1777
	49.4439	1814
	49.4744	1842
	49.5049	1942
	49.5354	1831
	49.5659	2019
	49.5964	2096
	49.6269	2109
	49.6574	2157
	49.6879	2207
	49.7184	2218
	49.7489	2253
	49.7794	2364
	49.8099	2439
	49.8404	2433
	49.8709	2522
	49.9014	2538
	49.9319	2480
	49.9624	2580
	49.9929	2575
	50.0234	2570
	50.0539	2574
	50.0844	2544
	50.1149	2522
	50.1454	2630
	50.1759	2625
	50.2064	2534
	50.2369	2572
	50.2674	2629
	50.2979	2557
	50.3284	2560
	50.3589	2627
	50.3894	2602
	50.4199	2685
	50.4504	2642
	50.4809	2709
	50.5114	2588
	50.5419	2573
	50.5724	2618
	50.6029	2510
	50.6334	2504
	50.6639	2609
	50.6944	2653
	50.725	2611
	50.7555	2475
	50.786	2545
	50.8165	2476
	50.847	2466
	50.8775	2476
	50.908	2394
	50.9385	2294
	50.969	2317
	50.9995	2194
	51.03	2198
	51.0605	2125
	51.091	2192
	51.1215	2171
	51.152	2134
	51.1825	2079
	51.213	2066
	51.2435	2069
	51.274	2014
	51.3045	1967
	51.335	2034
	51.3655	1976
	51.396	1975
	51.4265	1996
	51.457	1989
	51.4875	1903
	51.518	1899
	51.5485	2011
	51.579	2073
	51.6095	2042
	51.64	2007
	51.6705	1933
	51.701	2028
	51.7315	2024
	51.762	1974
	51.7925	1992
	51.823	2102
	51.8535	2103
	51.884	2144
	51.9145	2166
	51.945	2268
	51.9755	2366
	52.006	2455
	52.0365	2603
	52.067	2708
	52.0975	2777
	52.128	3025
	52.1585	3137
	52.189	3338
	52.2196	3421
	52.2501	3514
	52.2806	3534
	52.3111	3462
	52.3416	3546
	52.3721	3399
	52.4026	3366
	52.4331	3272
	52.4636	3309
	52.4941	3125
	52.5246	2990
	52.5551	2917
	52.5856	2740
	52.6161	2817
	52.6466	2591
	52.6771	2388
	52.7076	2278
	52.7381	2253
	52.7686	2262
	52.7991	2212
	52.8296	2102
	52.8601	2029
	52.8906	1844
	52.9211	1849
	52.9516	1838
	52.9821	1766
	53.0126	1737
	53.0431	1792
	53.0736	1755
	53.1041	1714
	53.1346	1707
	53.1651	1624
	53.1956	1668
	53.2261	1643
	53.2566	1634
	53.2871	1659
	53.3176	1694
	53.3481	1636
	53.3786	1656
	53.4091	1634
	53.4396	1673
	53.4701	1615
	53.5006	1607
	53.5311	1595
	53.5616	1638
	53.5921	1628
	53.6226	1618
	53.6531	1628
	53.6837	1604
	53.7142	1637
	53.7447	1609
	53.7752	1592
	53.8057	1596
	53.8362	1561
	53.8667	1596
	53.8972	1635
	53.9277	1603
	53.9582	1609
	53.9887	1691
	54.0192	1658
	54.0497	1604
	54.0802	1724
	54.1107	1652
	54.1412	1649
	54.1717	1713
	54.2022	1693
	54.2327	1664
	54.2632	1725
	54.2937	1833
	54.3242	1772
	54.3547	1762
	54.3852	1814
	54.4157	1844
	54.4462	1857
	54.4767	1920
	54.5072	2003
	54.5377	1988
	54.5682	2021
	54.5987	2052
	54.6292	2135
	54.6597	2183
	54.6902	2190
	54.7207	2313
	54.7512	2380
	54.7817	2408
	54.8122	2481
	54.8427	2683
	54.8732	2777
	54.9037	2793
	54.9342	2935
	54.9647	2917
	54.9952	2989
	55.0257	3036
	55.0562	3065
	55.0867	3090
	55.1172	3172
	55.1478	3168
	55.1783	3275
	55.2088	3289
	55.2393	3301
	55.2698	3299
	55.3003	3151
	55.3308	3192
	55.3613	3267
	55.3918	3201
	55.4223	3091
	55.4528	2946
	55.4833	2925
	55.5138	2829
	55.5443	2711
	55.5748	2604
	55.6053	2593
	55.6358	2497
	55.6663	2505
	55.6968	2428
	55.7273	2288
	55.7578	2393
	55.7883	2254
	55.8188	2336
	55.8493	2309
	55.8798	2406
	55.9103	2317
	55.9408	2292
	55.9713	2411
	56.0018	2325
	56.0323	2540
	56.0628	2437
	56.0933	2509
	56.1238	2566
	56.1543	2611
	56.1848	2701
	56.2153	2899
	56.2458	2832
	56.2763	3147
	56.3068	3339
	56.3373	3689
	56.3678	3716
	56.3983	3969
	56.4288	4312
	56.4593	4604
	56.4898	4975
	56.5203	5457
	56.5508	5972
	56.5813	6151
	56.6119	6657
	56.6424	6913
	56.6729	7253
	56.7034	7267
	56.7339	7209
	56.7644	7201
	56.7949	7050
	56.8254	6993
	56.8559	6744
	56.8864	6369
	56.9169	6184
	56.9474	6036
	56.9779	5683
	57.0084	5694
	57.0389	5400
	57.0694	5080
	57.0999	4757
	57.1304	4577
	57.1609	4428
	57.1914	4266
	57.2219	3974
	57.2524	3792
	57.2829	3531
	57.3134	3380
	57.3439	3272
	57.3744	3199
	57.4049	2950
	57.4354	2980
	57.4659	2721
	57.4964	2708
	57.5269	2626
	57.5574	2616
	57.5879	2471
	57.6184	2362
	57.6489	2313
	57.6794	2250
	57.7099	2332
	57.7404	2229
	57.7709	2187
	57.8014	2148
	57.8319	2049
	57.8624	2086
	57.8929	1954
	57.9234	2047
	57.9539	1978
	57.9844	1964
	58.0149	1940
	58.0454	1798
	58.076	1902
	58.1065	1919
	58.137	1801
	58.1675	1915
	58.198	1791
	58.2285	1777
	58.259	1850
	58.2895	1792
	58.32	1762
	58.3505	1826
	58.381	1753
	58.4115	1774
	58.442	1718
	58.4725	1757
	58.503	1699
	58.5335	1666
	58.564	1685
	58.5945	1737
	58.625	1737
	58.6555	1675
	58.686	1740
	58.7165	1666
	58.747	1745
	58.7775	1661
	58.808	1724
	58.8385	1710
	58.869	1714
	58.8995	1757
	58.93	1691
	58.9605	1769
	58.991	1779
	59.0215	1792
	59.052	1900
	59.0825	1784
	59.113	1892
	59.1435	1901
	59.174	2044
	59.2045	1997
	59.235	1954
	59.2655	1959
	59.296	2036
	59.3265	1984
	59.357	2004
	59.3875	2078
	59.418	2103
	59.4485	2075
	59.479	2144
	59.5095	2161
	59.54	2230
	59.5706	2210
	59.6011	2288
	59.6316	2394
	59.6621	2400
	59.6926	2470
	59.7231	2426
	59.7536	2507
	59.7841	2459
	59.8146	2515
	59.8451	2555
	59.8756	2556
	59.9061	2532
	59.9366	2611
	59.9671	2585
	59.9976	2606
	60.0281	2660
	60.0586	2774
	60.0891	2750
	60.1196	2859
	60.1501	2871
	60.1806	2858
	60.2111	2898
	60.2416	2829
	60.2721	3042
	60.3026	3005
	60.3331	3048
	60.3636	2949
	60.3941	2954
	60.4246	3020
	60.4551	2922
	60.4856	2983
	60.5161	2917
	60.5466	2885
	60.5771	2831
	60.6076	2808
	60.6381	2775
	60.6686	2629
	60.6991	2588
	60.7296	2515
	60.7601	2557
	60.7906	2443
	60.8211	2426
	60.8516	2369
	60.8821	2446
	60.9126	2410
	60.9431	2434
	60.9736	2363
	61.0041	2415
	61.0347	2378
	61.0652	2441
	61.0957	2359
	61.1262	2371
	61.1567	2346
	61.1872	2371
	61.2177	2461
	61.2482	2450
	61.2787	2362
	61.3092	2424
	61.3397	2416
	61.3702	2488
	61.4007	2684
	61.4312	2640
	61.4617	2683
	61.4922	2785
	61.5227	2829
	61.5532	3024
	61.5837	3075
	61.6142	3224
	61.6447	3292
	61.6752	3506
	61.7057	3600
	61.7362	3741
	61.7667	3768
	61.7972	3857
	61.8277	3759
	61.8582	3952
	61.8887	3910
	61.9192	3800
	61.9497	3841
	61.9802	3724
	62.0107	3722
	62.0412	3650
	62.0717	3773
	62.1022	3582
[truncated: 587 more rows]
